# Supplementary material for: Framework Development of Non-Face-to-Face Training of Basic Life Support for Laypersons: A Multi-Method Study
Source: Healthcare (Basel). 2023 Jul 24;11(14):2110. doi: 10.3390/healthcare11142110 (PMC10378845; doi:10.3390/healthcare11142110)
Supplement: Supplementary file 1 [file healthcare-11-02110-s001.zip]

Archive with 1 entries (1 files):
- healthcare-2477181-supplementary.pdf
